# Supplementary material for: Growth and Potential Damage of Human Bone-Derived Cells Cultured on Fresh and Aged C60/Ti Films
Source: PLoS One. 2015 Apr 15;10(4):e0123680. doi: 10.1371/journal.pone.0123680 (PMC4398559; doi:10.1371/journal.pone.0123680)
Supplement: S1 Dataset — (XLS) [file pone.0123680.s001.xls]

## Sheet: Hydrophobicity
Contact angle
Fresh	Low-Ti	Med-Ti	High-Ti		Aged	Low-Ti	Med-Ti	High-Ti
	96.7	103	92.2			97.7	83.4	102.1
	100.4	96.3	93			93.1	92.4	98.1
	93.9	95.5	98.7			101	87.9	98.2
	97.6	96.5	98.5			93.4	78.6	95.1
	96.2	98.9	99.3			96.8	83.7	93.8
	100.5	99.7	98			95	92.2	93.9
	99.5	96.3	102.5			94.1	95.7	95.5
	97.2	96.6	97.8			91.4	92.1	100.8
	100.5	97.2	98			92.1	93.4	98.3
	101.3	93.7	100.4			93.2	96.1	93.7
Mean	98.38	97.37	97.84			94.78	89.55	96.95
SD	2.41514	2.58416	3.1067			2.93704	5.88657	3.00675
SEM	0.763733	0.817183	0.982423			0.928774	1.86149	0.950818
Statistic:					Two Way Analysis of Variance
Fresh	Low	96.7			Balanced Design
Fresh	Low	100.4
Fresh	Low	93.9			Dependent Variable: Col 3
Fresh	Low	97.6
Fresh	Low	96.2			Normality Test:	Passed	(P = 0,400)
Fresh	Low	100.5
Fresh	Low	99.5			Equal Variance Test:	Passed	(P = 0,195)
Fresh	Low	97.2
Fresh	Low	100.5			Source of Variation	DF	SS	MS	F	P
Fresh	Low	101.3			Col 1	1	252.56	252.56	20.346	<0.001
Fresh	Medium	103			Col 2	2	172.552	86.276	6.95	0.002
Fresh	Medium	96.3			Col 1 x Col 2	2	121.962	60.981	4.913	0.011
Fresh	Medium	95.5			Residual	54	670.327	12.413
Fresh	Medium	96.5			Total	59	1217.4	20.634
Fresh	Medium	98.9
Fresh	Medium	99.7			The effect of different levels of Col 1 depends on what level of Col 2 is present. There is a statistically significant interaction between Col 1 and Col 2. (P = 0.011)
Fresh	Medium	96.3
Fresh	Medium	96.6
Fresh	Medium	97.2			All Pairwise Multiple Comparison Procedures (Holm-Sidak method):
Fresh	Medium	93.7			Overall significance level = 0,05
Fresh	High	92.2
Fresh	High	93			Comparisons for factor: Col 1
Fresh	High	98.7			Comparison	Diff of Means	t	Unadjusted P	Critical Level	Significant?
Fresh	High	98.5			Fresh vs. Aged	4.103	4.511	3.53e-05	0.05	Yes
Fresh	High	99.3
Fresh	High	98
Fresh	High	102.5			Comparisons for factor: Col 2
Fresh	High	97.8			Comparison	Diff of Means	t	Unadjusted P	Critical Level	Significant?
Fresh	High	98			High vs. Medium	3.935	3.532	0.000854	0.017	Yes
Fresh	High	100.4			Low vs. Medium	3.12	2.8	0.00707	0.025	Yes
Aged	Low	97.7			High vs. Low	0.815	0.731	0.468	0.05	No
Aged	Low	93.1
Aged	Low	101
Aged	Low	93.4			Comparisons for factor: Col 2 within Fresh
Aged	Low	96.8			Comparison	Diff of Means	t	Unadjusted P	Critical Level	Significant?
Aged	Low	95			Low vs. Medium	1.01	0.641	0.524	0.017	No
Aged	Low	94.1			Low vs. High	0.54	0.343	0.733	0.025	No
Aged	Low	91.4			High vs. Medium	0.47	0.298	0.767	0.05	No
Aged	Low	92.1
Aged	Low	93.2
Aged	Medium	83.4			Comparisons for factor: Col 2 within Aged
Aged	Medium	92.4			Comparison	Diff of Means	t	Unadjusted P	Critical Level	Significant?
Aged	Medium	87.9			High vs. Medium	7.4	4.696	0	0.017	Yes
Aged	Medium	78.6			Low vs. Medium	5.23	3.319	0.002	0.025	Yes
Aged	Medium	83.7			High vs. Low	2.17	1.377	0.174	0.05	No
Aged	Medium	92.2
Aged	Medium	95.7
Aged	Medium	92.1			Comparisons for factor: Col 1 within Low
Aged	Medium	93.4			Comparison	Diff of Means	t	Unadjusted P	Critical Level	Significant?
Aged	Medium	96.1			Fresh vs. Aged	3.6	2.285	0.026	0.05	Yes
Aged	High	102.1
Aged	High	98.1
Aged	High	98.2			Comparisons for factor: Col 1 within Medium
Aged	High	95.1			Comparison	Diff of Means	t	Unadjusted P	Critical Level	Significant?
Aged	High	93.8			Fresh vs. Aged	7.82	4.963	0	0.05	Yes
Aged	High	93.9
Aged	High	95.5
Aged	High	100.8			Comparisons for factor: Col 1 within High
Aged	High	98.3			Comparison	Diff of Means	t	Unadjusted P	Critical Level	Significant?
Aged	High	93.7			Fresh vs. Aged	0.89	0.565	0.575	0.05	No

## Sheet: Cell Numbers, Day 1
Number of cells, Day 1
Fresh	GS (control)	Low-Ti	Med-Ti	High-Ti		Aged	GS (control)	Low-Ti	Med-Ti	High-Ti
	2043	2572	1386	2416			3459	3313	2549	1638
	2858	2014	779	1772			1320	1683	839	4369
	3330	2286	1086	1372			2549	637	2367	1852
	6143	1228	3685	1642			4435	764	2758	1215
	1842	1037	614	614			834	2269	3326	2153
	843	2457	2673	2257			2241	3413	830	3159
	928	3369	1178	1143			3230	2661	908	3952
	3964	1246	3191	3418			2913	641	3593	2479
	1256	1062	854	861			2588	3527	2560	621
Mean	2578.56	1919	1716.22	1721.67			2618.78	2100.89	2192.22	2382
SD	1716.92	821.953	1151.04	871.773			1088.9	1214.64	1072.2	1243.79
SEM	572.306	273.984	383.679	290.591			362.966	404.88	357.4	414.596
Statistic:					Two Way Analysis of Variance
Fresh	GS	2043			Balanced Design
Fresh	GS	2858
Fresh	GS	3330			Dependent Variable: Col 3
Fresh	GS	6143
Fresh	GS	1842			Source of Variation	DF	SS	MS	F	P
Fresh	GS	843			Col 1	1	2076042722	2076042722	1.501	0.225
Fresh	GS	928			Col 2	3	4838925444	1612975148	1.166	0.33
Fresh	GS	3964			Col 1 x Col 2	3	1061886056	353962019	0.256	0.857
Fresh	GS	1256			Residual	64	88527673778	1383244903
Fresh	Low	2572			Total	71	96504528000	1359218704
Fresh	Low	2014
Fresh	Low	2286			The difference in the mean values among the different levels of Col 1 is not great enough to exclude the possibility that the difference is just due to random sampling variability after allowing for the effects of differences in Col 2. There is not a statistically significant difference (P = 0.23).
Fresh	Low	1228
Fresh	Low	1037			The difference in the mean values among the different levels of Col 2 is not great enough to exclude the possibility that the difference is just due to random sampling variability after allowing for the effects of differences in Col 1. There is not a statistically significant difference (P = 0.33).
Fresh	Low	2457
Fresh	Low	3369			The effect of different levels of Col 1 does not depend on what level of Col 2 is present. There is not a statistically significant interaction between Col 1 and Col 2. (P = 0.86)
Fresh	Low	1246
Fresh	Low	1062
Fresh	Medium	1386
Fresh	Medium	779
Fresh	Medium	1086
Fresh	Medium	3685
Fresh	Medium	614
Fresh	Medium	2673
Fresh	Medium	1178
Fresh	Medium	3191
Fresh	Medium	854
Fresh	High	2416
Fresh	High	1772
Fresh	High	1372
Fresh	High	1642
Fresh	High	614
Fresh	High	2257
Fresh	High	1143
Fresh	High	3418
Fresh	High	861
Aged	GS	3459
Aged	GS	1320
Aged	GS	2549
Aged	GS	4435
Aged	GS	834
Aged	GS	2241
Aged	GS	3230
Aged	GS	2913
Aged	GS	2588
Aged	Low	3313
Aged	Low	1683
Aged	Low	637
Aged	Low	764
Aged	Low	2269
Aged	Low	3413
Aged	Low	2661
Aged	Low	641
Aged	Low	3527
Aged	Medium	2549
Aged	Medium	839
Aged	Medium	2367
Aged	Medium	2758
Aged	Medium	3326
Aged	Medium	830
Aged	Medium	908
Aged	Medium	3593
Aged	Medium	2560
Aged	High	1638
Aged	High	4369
Aged	High	1852
Aged	High	1215
Aged	High	2153
Aged	High	3159
Aged	High	3952
Aged	High	2479
Aged	High	621

## Sheet: Cell Numbers, Day 3
Number of cells, Day 3
Fresh	GS (control)	Low-Ti	Med-Ti	High-Ti		Aged	GS (control)	Low-Ti	Med-Ti	High-Ti
	3191	13361	4214	3549			4195	2891	5260	3956
	9302	9127	14155	9335			9739	9565	10934	13217
	10243	5282	6394	4946			14456	17760	14565	14869
	12870	8341	6098	11594			12603	14813	15039	4022
	5606	9127	4577	3042			5597	6371	3528	6836
	11617	14296	11367	6335			15360	9907	14237	14389
	9118	4231	7046	7172			6251	16534	11577	4561
	16265	10065	4977	5671			10324	4062	18914	10837
	7831	8657	8971	3249			14529	7558	4628	7176
Mean	9560.33	9165.22	7533.22	6099.22			10339.3	9940.11	10964.7	8873.67
SD	3873.96	3261.62	3363.38	2901.65			4215.29	5375.55	5383.3	4506.07
SEM	1291.32	1087.21	1121.13	967.217			1405.1	1791.85	1794.43	1502.02
Statistic:					Two Way Analysis of Variance
Fresh	GS	3191			Balanced Design
Fresh	GS	9302
Fresh	GS	10243			Dependent Variable: Col 3
Fresh	GS	12870
Fresh	GS	5606			Source of Variation	DF	SS	MS	F	P
Fresh	GS	11617			Col 1	1	67740920056	67740920056	3.835	0.055
Fresh	GS	9118			Col 2	3	63833396056	21277798685	1.204	0.315
Fresh	GS	16265			Col 1 x Col 2	3	25317490278	8439163426	0.478	0.699
Fresh	GS	7831			Residual	64	1130619359556	17665927493
Fresh	Low	13361			Total	71	1287511165944	18133960084
Fresh	Low	9127
Fresh	Low	5282			The difference in the mean values among the different levels of Col 1 is not great enough to exclude the possibility that the difference is just due to random sampling variability after allowing for the effects of differences in Col 2. There is not a statistically significant difference (P = 0.06).
Fresh	Low	8341
Fresh	Low	9127			The difference in the mean values among the different levels of Col 2 is not great enough to exclude the possibility that the difference is just due to random sampling variability after allowing for the effects of differences in Col 1. There is not a statistically significant difference (P = 0.32).
Fresh	Low	14296
Fresh	Low	4231			The effect of different levels of Col 1 does not depend on what level of Col 2 is present. There is not a statistically significant interaction between Col 1 and Col 2. (P = 0.70)
Fresh	Low	10065
Fresh	Low	8657
Fresh	Medium	4214
Fresh	Medium	14155
Fresh	Medium	6394
Fresh	Medium	6098
Fresh	Medium	4577
Fresh	Medium	11367
Fresh	Medium	7046
Fresh	Medium	4977
Fresh	Medium	8971
Fresh	High	3549
Fresh	High	9335
Fresh	High	4946
Fresh	High	11594
Fresh	High	3042
Fresh	High	6335
Fresh	High	7172
Fresh	High	5671
Fresh	High	3249
Aged	GS	4195
Aged	GS	9739
Aged	GS	14456
Aged	GS	12603
Aged	GS	5597
Aged	GS	15360
Aged	GS	6251
Aged	GS	10324
Aged	GS	14529
Aged	Low	2891
Aged	Low	9565
Aged	Low	17760
Aged	Low	14813
Aged	Low	6371
Aged	Low	9907
Aged	Low	16534
Aged	Low	4062
Aged	Low	7558
Aged	Medium	5260
Aged	Medium	10934
Aged	Medium	14565
Aged	Medium	15039
Aged	Medium	3528
Aged	Medium	14237
Aged	Medium	11577
Aged	Medium	18914
Aged	Medium	4628
Aged	High	3956
Aged	High	13217
Aged	High	14869
Aged	High	4022
Aged	High	6836
Aged	High	14389
Aged	High	4561
Aged	High	10837
Aged	High	7176

## Sheet: Cell Numbers Day 7
Number of cells, Day 7
Fresh	GS (control)	Low-Ti	Med-Ti	High-Ti		Aged	GS (control)	Low-Ti	Med-Ti	High-Ti
	245420	238602	184065	190882			165157	156722	224315	155939
	197699	184516	214968	166483			213942	248894	162397	178170
	204516	204516	177247	204516			239678	202808	310612	267329
	182412	252193	169595	202349			199325	167745	159536	153086
	249345	213742	250769	263586			218171	175037	195889	161772
	268613	198763	236712	175388			241703	243559	271046	297631
	181096	262974	246771	255370			185883	201182	265134	205994
	199354	243246	165339	220632			224529	154227	183516	150942
	235912	194962	204637	177247			268037	143760	227388	144291
Mean	218263	221502	205567	206273			217381	188215	222204	190573
SD	31988.8	28207.3	33497.9	34526.2			31152.3	38473.9	52164.7	55780.2
SEM	10662.9	9402.43	11166	11508.7			10384.1	12824.6	17388.2	18593.4
Statistic:					Two Way Analysis of Variance
Fresh	GS	245420			Balanced Design
Fresh	GS	197699
Fresh	GS	204516			Dependent Variable: Col 3
Fresh	GS	182412
Fresh	GS	249345			Source of Variation	DF	SS	MS	F	P
Fresh	GS	268613			Col 1	1	1242439789819	1242439789819	0.801	0.374
Fresh	GS	181096			Col 2	3	4148446635505	1382815545168	0.891	0.451
Fresh	GS	199354			Col 1 x Col 2	3	6101767899098	2033922633033	1.31	0.279
Fresh	GS	235912			Residual	64	99331230583405	1552050477866
Fresh	Low	238602			Total	71	110823884907827	1560899787434
Fresh	Low	184516
Fresh	Low	204516			The difference in the mean values among the different levels of Col 1 is not great enough to exclude the possibility that the difference is just due to random sampling variability after allowing for the effects of differences in Col 2. There is not a statistically significant difference (P = 0.37).
Fresh	Low	252193
Fresh	Low	213742			The difference in the mean values among the different levels of Col 2 is not great enough to exclude the possibility that the difference is just due to random sampling variability after allowing for the effects of differences in Col 1. There is not a statistically significant difference (P = 0.45).
Fresh	Low	198763
Fresh	Low	262974			The effect of different levels of Col 1 does not depend on what level of Col 2 is present. There is not a statistically significant interaction between Col 1 and Col 2. (P = 0.28)
Fresh	Low	243246
Fresh	Low	194962
Fresh	Medium	184065
Fresh	Medium	214968
Fresh	Medium	177247
Fresh	Medium	169595
Fresh	Medium	250769
Fresh	Medium	236712
Fresh	Medium	246771
Fresh	Medium	165339
Fresh	Medium	204637
Fresh	High	190882
Fresh	High	166483
Fresh	High	204516
Fresh	High	202349
Fresh	High	263586
Fresh	High	175388
Fresh	High	255370
Fresh	High	220632
Fresh	High	177247
Aged	GS	165157
Aged	GS	213942
Aged	GS	239678
Aged	GS	199325
Aged	GS	218171
Aged	GS	241703
Aged	GS	185883
Aged	GS	224529
Aged	GS	268037
Aged	Low	156722
Aged	Low	248894
Aged	Low	202808
Aged	Low	167745
Aged	Low	175037
Aged	Low	243559
Aged	Low	201182
Aged	Low	154227
Aged	Low	143760
Aged	Medium	224315
Aged	Medium	162397
Aged	Medium	310612
Aged	Medium	159536
Aged	Medium	195889
Aged	Medium	271046
Aged	Medium	265134
Aged	Medium	183516
Aged	Medium	227388
Aged	High	155939
Aged	High	178170
Aged	High	267329
Aged	High	153086
Aged	High	161772
Aged	High	297631
Aged	High	205994
Aged	High	150942
Aged	High	144291

## Sheet: Metabolic Activity
Metabolic activity - XTT assay, Day 7
Fresh	GS (control)	Low-Ti	Med-Ti	High-Ti		Aged	GS (control)	Low-Ti	Med-Ti	High-Ti
	0.521349	0.658892	0.482907	0.660151			0.497009	0.600689	0.658906	0.362918
	0.442215	0.420815	0.549417	0.457648			0.418736	0.315884	0.487019	0.570689
	0.611384	0.48785	0.535032	0.5463			0.591626	0.354167	0.546707	0.673092
	0.54555	0.404815	0.439015	0.396682			0.472918	0.62585	0.680283	0.335415
	0.501682	0.632017	0.493016	0.539008			0.502785	0.362918	0.504814	0.376863
	0.564217	0.437549	0.507816	0.503816			0.668906	0.42771	0.364167	0.648565
	0.434415	0.567217	0.465349	0.562017			0.673092	0.410738	0.407799	0.427643
	0.538283	0.456583	0.499866	0.454882			0.499039	0.534053	0.560855	0.393074
	0.583883	0.53555	0.459682	0.415548			0.508093	0.376749	0.484521	0.499039
Mean	0.526998	0.511254	0.492455	0.504006			0.536912	0.445417	0.521674	0.476367
SD	0.0598395	0.0925881	0.0355395	0.0826634			0.0880652	0.113283	0.104159	0.127336
SEM	0.0199465	0.0308627	0.0118465	0.0275545			0.0293551	0.0377612	0.0347197	0.0424452
Statistic:					Two Way Analysis of Variance
Fresh	GS	0.521349			Balanced Design
Fresh	GS	0.442215
Fresh	GS	0.611384			Dependent Variable: Col 3
Fresh	GS	0.54555
Fresh	GS	0.501682			Source of Variation	DF	SS	MS	F	P
Fresh	GS	0.564217			Col 1	1	0.00332	0.00332	0.391	0.534
Fresh	GS	0.434415			Col 2	3	0.0292	0.00973	1147	0.337
Fresh	GS	0.538283			Col 1 x Col 2	3	0.0239	0.00797	0.939	0.427
Fresh	GS	0.583883			Residual	64	0.543	0.00849
Fresh	Low	0.658892			Total	71	0.6	0.00845
Fresh	Low	0.420815
Fresh	Low	0.48785			The difference in the mean values among the different levels of Col 1 is not great enough to exclude the possibility that the difference is just due to random sampling variability after allowing for the effects of differences in Col 2. There is not a statistically significant difference (P = 0.53).
Fresh	Low	0.404815
Fresh	Low	0.632017			The difference in the mean values among the different levels of Col 2 is not great enough to exclude the possibility that the difference is just due to random sampling variability after allowing for the effects of differences in Col 1. There is not a statistically significant difference (P = 0.34).
Fresh	Low	0.437549
Fresh	Low	0.567217			The effect of different levels of Col 1 does not depend on what level of Col 2 is present. There is not a statistically significant interaction between Col 1 and Col 2. (P = 0.43)
Fresh	Low	0.456583
Fresh	Low	0.53555
Fresh	Medium	0.482907
Fresh	Medium	0.549417
Fresh	Medium	0.535032
Fresh	Medium	0.439015
Fresh	Medium	0.493016
Fresh	Medium	0.507816
Fresh	Medium	0.465349
Fresh	Medium	0.499866
Fresh	Medium	0.459682
Fresh	High	0.660151
Fresh	High	0.457648
Fresh	High	0.5463
Fresh	High	0.396682
Fresh	High	0.539008
Fresh	High	0.503816
Fresh	High	0.562017
Fresh	High	0.454882
Fresh	High	0.415548
Aged	GS	0.497009
Aged	GS	0.418736
Aged	GS	0.591626
Aged	GS	0.472918
Aged	GS	0.502785
Aged	GS	0.668906
Aged	GS	0.673092
Aged	GS	0.499039
Aged	GS	0.508093
Aged	Low	0.600689
Aged	Low	0.315884
Aged	Low	0.354167
Aged	Low	0.62585
Aged	Low	0.362918
Aged	Low	0.42771
Aged	Low	0.410738
Aged	Low	0.534053
Aged	Low	0.376749
Aged	Medium	0.658906
Aged	Medium	0.487019
Aged	Medium	0.546707
Aged	Medium	0.680283
Aged	Medium	0.504814
Aged	Medium	0.364167
Aged	Medium	0.407799
Aged	Medium	0.560855
Aged	Medium	0.484521
Aged	High	0.362918
Aged	High	0.570689
Aged	High	0.673092
Aged	High	0.335415
Aged	High	0.376863
Aged	High	0.648565
Aged	High	0.427643
Aged	High	0.393074
Aged	High	0.499039

## Sheet: Viability
Viability, Day 7
Fresh	GS (control)	Low-Ti	Med-Ti	High-Ti		Aged	GS (control)	Low-Ti	Med-Ti	High-Ti
	88.89	92.67	82.84	85.54			83.44	92.73	96.05	81.73
	90.67	84.75	89.8	94.26			97.3	96.43	79.38	96.67
	92.86	96.81	92.16	90.88			95.12	87.67	97.37	91.58
	95.45	92.2	95.2	95.75			82.3	79.62	93.67	80.8
	91.58	95.29	92.95	83.62			86.38	83.09	82.88	73.21
	82.97	83.16	86.3	96.24			97.83	96.17	95.28	94.96
	91.4	86.94	84.18	95.98			95.49	94.58	92.59	89.75
	90.71	94.73	96.47	94.57			78.41	82.53	94.82	79.08
	95.37	95.85	93.05	85.19			96.57	90.46	81.67	95.07
Mean	91.1	91.3778	90.3278	91.3367			90.3156	89.2533	90.4122	86.9833
SD	3.73984	5.118	4.86663	5.18675			7.60738	6.32218	7.01379	8.43827
SEM	1.24661	1.706	1.62221	1.72892			2.53579	2.10739	2.33793	2.81276
Statistic:					Two Way Analysis of Variance
Fresh	GS	88.89			Dependent Variable: Col 3
Fresh	GS	90.67
Fresh	GS	92.86			Source of Variation	DF	SS	MS	F	P
Fresh	GS	95.45			Col 1	1	57961	57961	1501	0.225
Fresh	GS	91.58			Col 2	3	24597	8199	0.212	0.888
Fresh	GS	82.97			Col 1 x Col 2	3	50432	16811	0.435	0.729
Fresh	GS	91.4			Residual	64	2472053	38626
Fresh	GS	90.71			Total	71	2605043	36691
Fresh	GS	95.37
Fresh	Low	92.67			The difference in the mean values among the different levels of Col 1 is not great enough to exclude the possibility that the difference is just due to random sampling variability after allowing for the effects of differences in Col 2. There is not a statistically significant difference (P = 0.23).
Fresh	Low	84.75
Fresh	Low	96.81			The difference in the mean values among the different levels of Col 2 is not great enough to exclude the possibility that the difference is just due to random sampling variability after allowing for the effects of differences in Col 1. There is not a statistically significant difference (P = 0.89).
Fresh	Low	92.2
Fresh	Low	95.29			The effect of different levels of Col 1 does not depend on what level of Col 2 is present. There is not a statistically significant interaction between Col 1 and Col 2. (P = 0.73)
Fresh	Low	83.16
Fresh	Low	86.94
Fresh	Low	94.73
Fresh	Low	95.85
Fresh	Medium	82.84
Fresh	Medium	89.8
Fresh	Medium	92.16
Fresh	Medium	95.2
Fresh	Medium	92.95
Fresh	Medium	86.3
Fresh	Medium	84.18
Fresh	Medium	96.47
Fresh	Medium	93.05
Fresh	High	85.54
Fresh	High	94.26
Fresh	High	90.88
Fresh	High	95.75
Fresh	High	83.62
Fresh	High	96.24
Fresh	High	95.98
Fresh	High	94.57
Fresh	High	85.19
Aged	GS	83.44
Aged	GS	97.3
Aged	GS	95.12
Aged	GS	82.3
Aged	GS	86.38
Aged	GS	97.83
Aged	GS	95.49
Aged	GS	78.41
Aged	GS	96.57
Aged	Low	92.73
Aged	Low	96.43
Aged	Low	87.67
Aged	Low	79.62
Aged	Low	83.09
Aged	Low	96.17
Aged	Low	94.58
Aged	Low	82.53
Aged	Low	90.46
Aged	Medium	96.05
Aged	Medium	79.38
Aged	Medium	97.37
Aged	Medium	93.67
Aged	Medium	82.88
Aged	Medium	95.28
Aged	Medium	92.59
Aged	Medium	94.82
Aged	Medium	81.67
Aged	High	81.73
Aged	High	96.67
Aged	High	91.58
Aged	High	80.8
Aged	High	73.21
Aged	High	94.96
Aged	High	89.75
Aged	High	79.08
Aged	High	95.07

## Sheet: Doubling times Fresh
Doubling times, Fresh
Median	22.1103	22.0176	19.9602	25.0534		21.3935	20.9851	19.468	18.5926		21.7544	21.0343	19.4462	20.6878
IQR from	15.2748	16.587	15.8049	18.9641		19.3162	19.5195	18.0124	16.6389		18.9264	18.9945	18.3412	18.9657
to	33.0081	26.4176	29.9203	38.9932		23.1075	22.3067	21.6204	20.2781		24.1929	22.353	23.0088	22.1482
Fresh Groups	GS (1-3)	Low-Ti (1-3)	Med-Ti (1-3)	High-Ti (1-3)		GS (3-7)	Low-Ti (3-7)	Med-Ti (3-7)	High-Ti (3-7)		GS (1-7)	Low-Ti (1-7)	Med-Ti (1-7)	High-Ti (1-7)
	74.613	20.193	29.9203	86.5189		15.323	23.0852	17.6183	16.6982		20.8441	22.0333	20.4164	22.8429
	21.9494	26.269	14.3185	24.615		16.1259	25.3456	16.9229	17.2916		21.8298	23.3588	19.7882	23.581
	20.6374	46.2341	21.7609	46.4378		15.9945	24.3895	17.7961	16.414		21.6692	22.8094	20.5753	22.4879
	18.0774	28.2797	22.4571	21.2137		16.4467	22.6499	18.0087	16.4573		22.221	21.7671	20.7642	22.542
	32.9606	26.269	27.8507	144.404		15.2672	24.0014	16.2849	15.4472		20.7753	22.5817	19.2018	21.2719
	19.1428	19.3967	15.811	34.5144		15.0108	24.6473	16.5181	17.0606		20.4583	22.9591	19.4173	23.2942
	22.2425	66.8423	20.4614	30.578		16.4762	22.3317	16.3492	15.5616		22.2568	21.5702	19.2614	21.4164
	16.0374	24.3855	26.0254	38.9932		16.0934	22.9319	18.1334	16.1126		21.7901	21.9399	20.8745	22.11
	24.7613	27.4133	17.8151	112.313		15.4637	24.8248	17.1376	17.0146		21.0176	23.0616	19.9834	23.2371
	301.882	17.5831	19.7085	47.9026		20.3322	20.3894	25.9401	22.0493		22.4156	20.9047	18.264	21.3297
	28.1933	22.0176	11.4735	20.0228		21.7706	22.1328	24.4602	23.0959		23.5596	22.0942	17.7596	21.9718
	26.0649	34.507	15.8049	32.4131		21.5318	21.4002	26.3275	21.5565		23.3726	21.6021	18.391	21.0198
	22.1103	23.4128	16.169	17.7126		22.3593	20.0491	26.7954	21.6311		24.0158	20.665	18.5418	21.067
	49.3845	22.0176	18.7888	61.5668		20.2341	21.1008	23.1494	19.9192		22.336	21.3978	17.2858	19.9536
	23.7253	16.9763	12.4125	26.1158		19.7863	21.5984	23.6235	22.6856		21.97	21.7364	17.4603	21.7226
	28.6788	44.8206	15.1081	23.7978		22.4138	19.7994	23.2796	20.1098		24.0577	20.4874	17.3341	20.0807
	19.1335	20.6789	17.94	28.6017		21.7114	20.2697	27.0724	21.0395		23.5133	20.8207	18.6297	20.6893
	33.0081	22.8158	13.6148	54.8812		20.5807	21.7347	24.9112	22.6044		22.6163	21.8282	17.9166	21.6729
	-780.316	18.8447	24.5378	35.0076		20.9491	17.4629	19.8046	18.2154		23.2124	21.4745	19.4462	20.224
	32.3883	24.0323	12.9582	17.3513		22.4793	18.7262	18.9302	18.9238		24.4414	22.7317	18.8755	20.8004
	29.6105	39.7266	18.7669	25.9462		22.2248	18.1991	20.0296	17.8777		24.2402	22.2111	19.5903	19.9452
	24.6101	25.7043	19.2824	15.5893		23.1075	17.2126	20.2993	17.929		24.9328	21.2215	19.7614	19.9877
	63.8765	24.0323	23.1283	41.7849		20.8449	17.9821	18.1355	16.7368		23.127	21.9951	18.3412	18.9827
	26.6276	18.1494	14.1687	21.7483		20.37	18.3422	18.4251	18.6475		22.7349	22.353	18.5377	20.5769
	33.0307	54.0435	17.7924	20.1166		23.1658	17.0282	18.2152	16.8712		24.9779	21.0343	18.3955	19.0977
	20.9774	22.4462	21.8554	23.4453		22.4162	17.375	20.4579	17.5207		24.3916	21.3858	19.8614	19.6474
	38.9082	24.9864	15.7571	38.594		21.2129	18.4404	19.1992	18.5926		23.4277	22.4501	19.0529	20.5323
	-50.7972	13.9387	248.029	43.1671		22.5714	19.8419	19.5291	23.7551		27.0668	18.942	25.521	20.9879
	80.1874	16.587	24.7222	19.1449		24.3579	21.4891	18.6783	24.9745		28.7527	19.9135	24.5469	21.6094
	65.0739	22.8053	60.3732	30.1733		24.0594	20.7979	19.7479	23.1841		28.4747	19.5128	25.7697	20.6878
	44.9861	17.3667	66.0546	17.0222		25.0973	19.5195	20.0099	23.2705		29.4351	18.7449	26.0667	20.7336
	-363.715	16.587	153.483	53.9589		22.4506	20.515	17.9042	21.301		26.9509	19.346	23.6509	19.6542
	52.2181	13.5546	29.5364	24.642		21.9006	20.9851	18.1865	24.4954		26.4199	19.6223	23.9787	21.3683
	84.2439	26.8955	51.3292	22.5678		25.166	19.2827	17.9819	21.5192		29.4981	18.5987	23.7414	19.7775
	34.1696	15.8157	110.698	26.8434		24.2838	19.7285	20.1641	22.5872		28.6839	18.873	26.2409	20.3676
	137.044	17.036	37.3947	48.7537		22.878	21.1136	18.9402	24.4007		27.36	19.6971	24.8479	21.3202
	60.5498	13.0168	17.2731	18.9641		17.6078	20.3894	18.0124	16.0763		20.4029	18.3532	17.5017	17.3908
	20.5456	15.2977	10.6032	12.2251		18.6764	22.1328	17.2862	16.6256		21.3463	19.2637	17.0381	17.8153
	19.3916	20.4371	14.1995	15.9471		18.5003	21.4002	18.1983	15.8128		21.1927	18.8886	17.6183	17.1843
	17.1143	15.9585	14.4926	11.3234		19.108	20.0491	18.4206	15.8529		21.7202	18.1681	17.7566	17.2158
	29.8935	15.2977	16.5626	20.7908		17.5342	21.1008	16.621	14.9135		20.3369	18.7322	16.6015	16.465
	18.0662	12.6812	11.4002	14.2559		17.1969	21.5984	16.864	16.412		20.0331	18.9911	16.7624	17.6512
	20.8022	23.6618	13.6345	13.5361		19.1478	19.7994	16.688	15.0201		21.7544	18.0307	16.646	16.5515
	15.2748	14.6392	15.8995	14.9659		18.6328	20.2697	18.5512	15.5328		21.3083	18.2884	17.8373	16.9628
	22.9893	15.6788	12.4064	19.9693		17.7938	21.7347	17.5102	16.3694		20.569	19.0612	17.1825	17.6183
	24.9947	19.6475	73.0893	73.5062		21.8135	23.6399	23.8967	19.5392		17.5921	21.813	23.5849	22.4925
	13.8571	25.3533	19.9602	23.4347		23.4776	26.0158	22.6351	20.3567		18.2891	23.1114	22.7505	23.2077
	13.3224	43.4709	38.148	42.4082		23.2002	25.0096	24.2251	19.1513		18.1762	22.5735	23.7971	22.1482
	12.2065	27.2213	40.3403	20.3312		24.1638	23.1837	24.6206	19.2102		18.5628	21.5521	24.0501	22.2007
	17.5608	25.3533	61.8603	111.469		21.7006	24.6016	21.5081	17.8479		17.543	22.3504	21.9788	20.9676
	12.6831	18.8929	22.985	32.2377		21.1863	25.2807	21.9168	20.0373		17.3165	22.7201	22.2616	22.9299
	13.9733	61.2166	34.3263	28.7775		24.2275	22.8504	21.6204	18.0008		18.5878	21.359	22.0569	21.1081
	11.241	23.5944	53.5227	36.112		23.4088	23.4792	24.8543	18.7421		18.2612	21.7215	24.1983	21.7816
	14.9273	26.4176	27.4787	91.3261		22.0998	25.4675	23.0208	19.9739		17.7154	22.8204	23.0088	22.8745
	26.9389	24.1493	26.1033	29.3652		20.2089	16.502	20.394	20.2781		17.8951	23.4293	19.7592	19.5024
	14.4346	33.3839	13.382	15.8425		21.6292	17.6257	19.468	21.16		18.6168	24.9338	19.1703	20.0378
	13.8553	73.9869	19.6691	22.7118		21.3935	17.158	20.6327	19.8606		18.4998	24.3089	19.908	19.243
	12.6524	36.7001	20.2361	14.3606		22.2102	16.2784	20.9189	19.9239		18.9005	23.1286	20.0848	19.2826
	18.4987	33.3839	24.514	33.9896		20.1119	16.9649	18.6284	18.4624		17.8443	24.0505	18.6194	18.3456
	13.1652	23.0192	14.6769	19.4291		19.6694	17.2851	18.9342	20.8151		17.61	24.479	18.8219	19.8304
	14.5608	146.039	18.6013	18.1163		22.264	16.1134	18.7126	18.6261		18.9264	22.9064	18.6754	18.453
	11.6181	30.3999	23.0887	20.7722		21.5707	16.4235	21.0874	19.4209		18.5879	23.3238	20.188	18.9657
	15.5996	35.254	16.3882	31.8478		20.4543	17.3723	19.7526	20.7467		18.0227	24.5955	19.3533	19.7889
	-153.38	14.0242	119.647	884.627		24.5185	21.0195	18.4304	18.924		24.1929	18.9945	24.6151	24.8131
	39.0059	16.7082	22.3336	33.1149		26.641	22.8772	17.6708	19.6898		25.531	19.9714	23.7077	25.6864
	35.0465	23.0351	47.8703	90.0377		26.2843	22.0954	18.6251	18.5598		25.3115	19.5685	24.8464	24.3947
	28.2522	17.4996	51.3738	27.2394		27.528	20.658	18.858	18.6151		26.0676	18.7963	25.1224	24.4584
	95.9972	16.7082	92.2379	-285.49		24.376	21.7764	16.9763	17.3331		24.1002	19.4007	22.8709	22.9703
	30.9436	13.6355	26.1899	53.9209		23.729	22.3067	17.2299	19.3908		23.6748	19.6786	23.1773	25.3465
	39.9414	27.2156	42.0023	44.8924		27.6107	20.393	17.0462	17.4773		26.117	18.6493	22.9554	23.1389
	23.5671	15.9258	74.8517	65.7128		26.5524	20.8923	18.9948	18.1753		25.4767	18.925	25.2841	23.9507
	48.8679	17.1639	32.1875	-656.126		24.8807	22.4521	17.9049	19.3314		24.4269	19.7538	23.9883	25.2788
	35.6832	13.1393	20.8434	23.4911		19.3162	20.0644	22.0244	16.3361		18.9218	18.4339	18.5764	18.4794
	16.6164	15.4671	11.8491	13.9593		20.6099	21.7503	20.9483	16.9037		19.7306	19.3527	18.0549	18.9595
	15.8535	20.7406	16.5266	19.0312		20.3957	21.0425	22.303	16.0641		19.5992	18.9741	18.7078	18.2464
	14.298	16.1429	16.9251	12.7958		21.1367	19.7347	22.6379	16.1055		20.0495	18.2472	18.8639	18.282
	22.2414	15.4671	19.8176	26.3601		19.2277	20.7529	19.9794	15.1369		18.865	18.8163	17.5655	17.4375
	14.9564	12.7974	12.8532	16.671		18.8228	21.2341	20.3316	16.6829		18.6033	19.0776	17.7456	18.7737
	16.7839	24.0696	15.7662	15.695		21.1854	19.4927	20.0763	15.2467		20.0787	18.1087	17.6153	17.5345
	12.991	14.7943	18.8756	17.6502		20.5568	19.9484	22.8353	15.7752		19.6981	18.3685	18.9549	17.9968
	18.1793	15.8568	14.1469	25.0534		19.5404	21.3657	21.2782	16.6389		19.0646	19.1483	18.2172	18.7365

## Sheet: Doubling times Aged
Doubling times, Aged
Median	23.1827	20.5821	20.0318	25.152		22.0426	22.041	22.5839	21.3663		22.6087	22.2555	21.9301	22.5822
IQR from	19.1164	14.1196	16.6007	17.5148		18.7309	19.0424	18.0812	18.2725		21.3624	18.3676	18.8014	20.6385
to	36.3496	31.8717	26.6755	40.5504		24.2189	25.4293	25.1956	25.2634		23.9292	24.4843	23.6053	24.5605
Aged Groups	GS (1-3)	Low-Ti (1-3)	Med-Ti (1-3)	High-Ti (1-3)		GS (3-7)	Low-Ti (3-7)	Med-Ti (3-7)	High-Ti (3-7)		GS (1-7)	Low-Ti (1-7)	Med-Ti (1-7)	High-Ti (1-7)
	172.466	-244.188	45.9272	37.7327		18.1165	16.6652	17.7308	18.1105		25.8188	25.881	22.2929	21.9081
	32.141	31.3802	22.8482	15.9342		16.924	14.9351	19.4005	17.4766		24.1987	23.1093	24.0262	21.2855
	23.2644	19.8149	19.0893	15.0834		16.4488	15.6546	16.3157	15.7936		23.5502	24.2594	20.7821	19.5904
	25.7326	22.2155	18.7448	37.0377		17.2342	16.3863	19.5016	18.202		24.6212	25.4328	24.1295	21.9973
	69.1345	50.8808	102.363	23.2872		16.8402	16.2164	18.3949	17.9313		24.0845	25.16	22.9886	21.733
	22.3178	30.3738	19.342	15.3112		16.4147	15.0081	16.8796	15.4011		23.5035	23.2258	21.3889	19.1861
	56.2237	20.6966	21.9855	32.4892		17.5516	15.6843	16.9746	16.835		25.0526	24.307	21.4905	20.6466
	30.4264	163.236	16.6007	17.6085		16.7187	16.7325	18.7328	18.2725		23.9187	25.9892	23.3394	22.0659
	23.1827	40.3407	55.7843	22.5221		16.0064	17.0335	17.6667	18.5014		22.9448	26.4736	22.2254	22.2879
	28.7747	61.4964	18.1247	-335.054		23.5068	23.796	22.0253	26.9624		20.6684	22.0149	17.8602	27.9203
	16.648	19.1485	12.9589	30.056		21.5377	20.4185	24.662	25.581		19.6171	19.9768	18.9558	26.9169
	13.9007	14.1196	11.657	27.1657		20.7739	21.7875	19.8831	22.1293		19.1887	20.8305	16.8772	24.2622
	14.7458	15.2976	11.5277	-402.044		22.0426	23.2313	24.8255	27.1656		19.8938	21.6897	19.02	28.0653
	23.0313	24.9937	23.1648	74.3207		21.4021	22.8912	23.0595	26.5671		19.5419	21.491	18.304	27.6364
	13.5571	18.769	11.7508	27.9136		20.7195	20.5551	20.727	21.3663		19.1577	20.0638	17.2752	23.645
	21.3947	14.5617	12.6768	773.606		22.5645	21.845	20.8703	24.2294		20.1745	20.8656	17.3414	25.9032
	16.1758	37.7609	10.6794	36.6247		21.2062	23.9333	23.5929	27.323		19.4326	22.0931	18.5256	28.177
	13.8715	22.1508	19.4833	67.0506		20.0731	24.554	21.9265	27.8381		18.7849	22.4422	17.8168	28.5401
	66.7836	21.9961	41.6666	43.8373		27.3185	30.5586	24.3349	28.3136		23.9292	18.1299	21.9301	22.5149
	24.8211	12.2812	21.7422	16.9298		24.6947	25.2046	27.5946	26.7941		22.5312	16.7247	23.6053	21.8578
	19.1719	9.99751	18.311	15.9726		23.6958	27.3239	21.7463	23.0313		21.9679	17.3189	20.4664	20.0742
	20.8174	10.574	17.9939	42.902		25.3607	29.6336	27.7995	28.5378		22.8969	17.9088	23.705	22.6091
	42.3011	14.4485	83.3636	25.4768		24.5166	29.0825	25.6037	27.8779		22.4321	17.7731	22.603	22.33
	18.5244	12.124	18.5435	16.2282		23.625	25.4132	22.7598	22.2061		21.9273	16.7856	21.0547	19.6499
	37.0898	10.2171	20.9595	36.9155		26.054	27.4145	22.9328	25.315		23.2696	17.3431	21.1531	21.1847
	23.7859	17.9585	16.0089	18.8323		24.2598	30.7855	26.263	28.7114		22.2882	18.1829	22.942	22.6816
	19.1164	13.4505	49.6212	24.5638		22.7883	31.8201	24.2144	29.2808		21.4402	18.4187	21.8647	22.9162
	-598.032	25.001	51.5331	28.1841		25.8621	28.2081	24.6233	18.1924		27.5928	18.749	22.6923	20.56
	42.2967	13.1647	24.1555	13.9398		23.4984	23.5838	27.966	17.5528		25.7504	17.2502	24.4908	20.0107
	28.1581	10.5752	19.9932	13.2843		22.5922	25.4293	21.9763	15.8558		25.0173	17.883	21.1288	18.5054
	31.8564	11.2224	19.6157	27.7946		24.1007	27.4181	28.1764	18.2847		26.2293	18.5126	24.5981	20.6385
	142.976	15.6869	135.124	19.2601		23.3371	26.9457	25.9231	18.0116		25.621	18.3676	23.4136	20.4057
	26.7831	12.9842	20.2707	13.4607		22.5278	23.7663	23.0119	15.4603		24.9646	17.315	21.7563	18.1442
	96.9398	10.8212	23.1933	25.152		24.726	25.5077	23.1887	16.9057		26.7195	17.9089	21.8614	19.445
	39.3767	19.9125	17.2801	15.2046		23.1043	28.4014	26.5992	18.3559		25.4335	18.8057	23.7775	20.6989
	28.0385	14.5175	64.2771	18.7337		21.7658	29.2797	24.4999	18.5869		24.3352	19.058	22.6223	20.8942
	20.596	137.334	72.5871	54.6888		19.6599	20.7768	16.0253	21.2781		18.8739	23.5679	23.7014	23.3067
	13.5377	23.1246	27.9564	18.3348		18.2634	18.1548	17.377	20.4083		17.9934	21.2473	25.6703	22.6033
	11.6633	16.1698	22.5284	17.2173		17.7112	19.229	14.8604	18.1498		17.6323	22.2157	22.0009	20.7012
	12.2525	17.7335	22.0502	53.2408		18.6251	20.345	17.4581	21.4045		18.2259	23.1956	25.7882	23.4076
	17.4766	32.2264	564.292	28.7976		18.1658	20.0837	16.5659	21.0311		17.9301	22.9685	24.4894	23.1085
	11.4204	22.5735	22.8813	17.5148		17.6716	18.2627	15.3268	17.6334		17.6061	21.3458	22.6821	20.2502
	16.5177	16.7521	26.6755	44.3213		18.9964	19.2739	15.405	19.5388		18.4612	22.2555	22.7964	21.8841
	13.2238	57.1338	19.1419	20.5872		18.0244	20.8814	16.8394	21.502		17.838	23.6575	24.8878	23.4853
	11.6427	27.6506	100.713	27.6365		17.1993	21.3523	15.9729	21.8197		17.2907	24.0583	23.6251	23.737
	53.0663	-200.441	18.0188	147.886		28.0162	24.0987	24.1339	27.9237		23.2125	26.0821	17.8258	25.5983
	22.6455	32.2857	12.9047	23.2462		25.2634	20.641	27.3363	26.4447		21.8947	23.2695	18.917	24.7523
	17.8475	20.1721	11.6131	21.4787		24.2189	22.041	21.5857	22.7727		21.3624	24.4361	16.8465	22.4894
	19.2651	22.6655	11.4848	137.755		25.9609	23.5197	27.5374	28.1417		22.2399	25.6269	18.9809	25.7201
	36.3496	53.3049	22.9922	43.1002		25.077	23.1712	25.3813	27.4999		21.8011	25.35	18.2678	25.3595
	17.2851	31.2214	11.7062	21.9436		24.145	20.7807	22.5839	21.9655		21.324	23.3877	17.243	21.9582
	32.4337	21.0866	12.6249	90.5862		26.6878	22.0999	22.7542	25.0028		22.5914	24.4843	17.309	23.8925
	21.7807	191.121	10.6425	26.9902		24.8084	24.2396	26.029	28.3106		21.6652	26.192	18.4886	25.8139
	17.7994	41.8496	19.361	40.5504		23.2717	24.8765	24.0154	28.864		20.8631	26.6841	17.7825	26.1183
	127.275	401.337	18.9402	32888.4		20.3234	29.5867	22.4499	18.8402		25.3693	24.4894	18.1164	27.1583
	30.1462	26.005	13.3705	27.5586		18.8346	24.5397	25.1956	18.1551		23.8035	21.9934	19.2446	26.2079
	22.201	17.5273	11.989	25.1092		18.248	26.5442	20.2285	16.3456		23.1757	23.0326	17.1058	23.6846
	24.4379	19.3797	11.8522	1894.98		19.2196	28.7188	25.3663	18.9392		24.2121	24.0877	19.3108	27.2954
	60.5205	38.1088	24.5137	60.7157		18.7309	28.2009	23.5254	18.6463		23.6929	23.8428	18.5731	26.8896
	21.3374	25.3101	12.0882	25.7468		18.2059	24.7374	21.1026	15.9256		23.1305	22.0989	17.5148	23.0962
	50.3909	18.2136	13.0704	232.145		19.6152	26.6297	21.2512	17.4637		24.6292	23.0755	17.5828	25.246
	28.6329	78.6599	10.9574	32.9827		18.5806	29.7993	24.0808	19.0155		23.5324	24.5862	18.8014	27.4011
	22.1267	31.8717	20.4288	55.7752		17.705	30.7677	22.3473	19.2636		22.5891	25.0193	18.0717	27.7443
	91.2261	22.0875	87.2927	71.1866		24.0014	18.2168	26.9058	24.9549		24.7202	18.1505	24.1441	24.1001
	27.5661	12.3097	29.8961	19.8794		21.9522	16.1692	30.9478	23.767		23.2312	16.7423	26.1904	23.3488
	20.7694	10.0164	23.7713	18.5724		21.1593	17.0159	23.7766	20.7586		22.6328	17.3378	22.3819	21.3248
	22.7145	10.5951	23.2395	68.7527		22.4769	17.884	31.2058	25.1289		23.6202	17.9289	26.3131	24.208
	50.9474	14.4878	-1822.44	32.8005		21.8113	17.6818	28.4654	24.6159		23.1258	17.7929	24.9623	23.8883
	20.0117	12.1517	24.1645	18.919		21.1028	16.2548	24.9934	20.0858		22.5897	16.8033	23.0873	20.8465
	43.5737	10.2368	28.436	54.5708		23.0198	17.051	25.2022	22.5959		24.017	17.362	23.2056	22.5822
	26.2953	18.0194	20.0318	22.555		21.6079	18.2971	29.2828	25.2634		22.9729	18.2036	25.3764	24.2911
	20.7043	13.4846	131.435	31.3025		20.4327	18.6577	26.7586	25.7032		22.0731	18.44	24.0649	24.5605
	68.8831	-167.321	46.2019	17.9683		27.3751	21.9476	17.1459	21.6136		24.0166	26.308	22.3144	18.0628
	25.1054	33.349	22.916	10.8803		24.7409	19.0424	18.7025	20.7168		22.6087	23.4492	24.0512	17.6375
	19.3411	20.5821	19.1365	10.4768		23.7384	20.2277	15.8192	18.3933		22.0416	24.6342	20.8008	16.4575
	21.0171	23.1845	18.7904	17.8091		25.4095	21.4663	18.7964	21.744		22.977	25.845	24.1546	18.1234
	43.1338	56.2668	103.737	13.8709		24.5622	21.1756	17.7663	21.3588		22.5089	25.5633	23.0115	17.9436
	18.6824	32.2146	19.3906	10.5861		23.6673	19.1612	16.3488	17.8631		22.0007	23.5691	21.4087	16.1712
	37.7285	21.5351	22.0482	16.6859		26.1055	20.2773	16.4378	19.8213		23.3523	24.6832	21.5104	17.1965
	24.047	235.584	16.6364	11.6357		24.3044	22.0644	18.0812	21.8446		22.364	26.4197	23.3629	18.1699
	19.2847	43.6537	56.19	13.5958		22.8277	22.5908	17.086	22.1727		21.5104	26.9205	22.2467	18.3202
